# Supplementary material for: Mn-Doped CeO2 Nanozyme-Integrated Mesoporous Interfaces for High-Sensitivity Antifouling Electrochemiluminescence Biosensing
Source: Biosensors (Basel). 2025 Jun 27;15(7):411. doi: 10.3390/bios15070411 (PMC12293221; doi:10.3390/bios15070411)
Supplement: Supplementary file 1 [file biosensors-15-00411-s001.zip]

Archive with 1 entries (1 files):
- biosensors-3701824-supplementary.pdf
